# Supplementary material for: Evaluation of Biologics ACE2/Ang(1–7) Encapsulated in Plant Cells for FDA Approval: Safety and Toxicology Studies
Source: Pharmaceutics. 2024 Dec 25;17(1):12. doi: 10.3390/pharmaceutics17010012 (PMC11768411; doi:10.3390/pharmaceutics17010012)
Supplement: Supplementary file 1 [file pharmaceutics-17-00012-s001.zip]

Archive with 9 entries (9 files):
- Figure S1  Summary of Body Weights.pdf
- Figure S2 Summary of body weight gains.pdf
- Figure S3  Summary of food consumption.pdf
- Table  S1A  Formulation of investigational product.pdf
- Table  S1B Toxicokinetic study design.pdf
- Table  S3 Blood sample collection and processing for clinical pathology studies.pdf
- Table  S4 Computerized systems for data analysis.pdf
- Table S2 In life assessment of parameters and frequency.pdf
- Table S5  Clinical observations.pdf
